# Supplementary material for: Hormetic Effect of Glyphosate on the Morphology, Physiology and Metabolism of Coffee Plants
Source: Plants (Basel). 2023 Jun 8;12(12):2249. doi: 10.3390/plants12122249 (PMC10301858; doi:10.3390/plants12122249)
Supplement: Supplementary file 1 [file plants-12-02249-s001.zip]

Archive with 1 entries (1 files):
- plants-2368535-supplementary.pdf
